# Supplementary material for: Antimicrobial Activity and Degradation Ability Study on Nanoparticle-Enriched Formulations Specially Designed for the Neutralization of Real and Simulated Biological and Chemical Warfare Agents
Source: Pharmaceuticals (Basel). 2022 Jan 14;15(1):97. doi: 10.3390/ph15010097 (PMC8778455; doi:10.3390/ph15010097)
Supplement: Supplementary file 1 [file pharmaceuticals-15-00097-s001.zip]

Archive with 1 entries (1 files):
- pharmaceuticals-1492053-supplementary.pdf
